# Supplementary material for: New Bioactive Polyketides from the Mangrove-Derived Fungus Daldinia eschscholzii HJX1P2
Source: Mar Drugs. 2025 May 30;23(6):238. doi: 10.3390/md23060238 (PMC12193800; doi:10.3390/md23060238)
Supplement: Supplementary file 1 [file marinedrugs-23-00238-s001.zip]

Archive with 1 entries (1 files):
- marinedrugs-3652912-supplementary.pdf
